# Supplementary material for: Assessment of predictive performance in incomplete data by combining internal validation and multiple imputation
Source: BMC Med Res Methodol. 2016 Oct 26;16:144. doi: 10.1186/s12874-016-0239-7 (PMC5080703; doi:10.1186/s12874-016-0239-7)
Supplement: Additional file 2 — R code. Example_R_Code.r Example R code showing how to apply functions. gen.data.r R functions for generation of data and imposing missingness. do.resampling.r R functions for performing internal validation and multiple imputation. get.performance.r R functions to do the modeling and obtain performance estimates. do.CIs.r R functions to obtain point and confidence interval estimates. (ZIP 20 kb) [file 12874_2016_239_MOESM2_ESM.zip]

Archive with 5 entries (5 files):
- Additional file 2/do.CIsR3.r
- Additional file 2/do.resamplingR3.r
- Additional file 2/Example_R_CodeR3.r
- Additional file 2/gen.dataR3.R
- Additional file 2/get.performanceR3.r
